# Supplementary material for: Isolation and Characterization of Lactic Acid Bacteria With Probiotic Attributes From Different Parts of the Gastrointestinal Tract of Free-living Wild Boars in Hungary
Source: Probiotics Antimicrob Proteins. 2023 Jun 23;16(4):1221–39. doi: 10.1007/s12602-023-10113-2 (PMC11322276; doi:10.1007/s12602-023-10113-2)
Supplement: Supplementary file 1 — Supplementary file1 (ZIP 412 KB) [file 12602_2023_10113_MOESM1_ESM.zip]

Archive with 5 entries (4 files):
- Kereszteny_et_al_Supplementary/
- Kereszteny_et_al_Supplementary/Kereszteny_et_al_Supplementary Table 1.pdf
- Kereszteny_et_al_Supplementary/Kereszteny_et_al_Supplementary Table 2.pdf
- Kereszteny_et_al_Supplementary/Kereszteny_et_al_Supplementary Table 3.pdf
- Kereszteny_et_al_Supplementary/Kereszteny_et_al_Supplementary Table 4.pdf
